# Supplementary material for: Effects of extreme cyclic loading on the cushioning performance of human heel pads under engineering test condition
Source: Front Bioeng Biotechnol. 2023 Oct 20;11:1229976. doi: 10.3389/fbioe.2023.1229976 (PMC10623005; doi:10.3389/fbioe.2023.1229976)
Supplement: Supplementary file 1 [file Table1.xlsx]

## Sheet: Sheet1
Collagen fibers bend		Some collagen fibers are straightened		All collagen fibers are straightened		Partial collagen fiber breakage		Breakage of all collagen fibers
Displacement	Load	Displacement	Load	Displacement	Load	Displacement	Load	Displacement	Load
0	0	0	0	0	0	0	0	0	0
0.0976	0.0257	0.0976	0.03508	0.0976	0.04804	0.0976	0.0344	0.0976	0.03381
0.1952	0.04312	0.1952	0.05879	0.1952	0.07299	0.1952	0.05765	0.1952	0.05669
0.2928	0.06142	0.2928	0.08377	0.2928	0.09876	0.2928	0.08232	0.2928	0.08092
0.4392	0.08919	0.4392	0.12215	0.4392	0.13692	0.4392	0.11993	0.4392	0.11788
0.6588	0.13223	0.6588	0.182	0.6588	0.19611	0.6588	0.17855	0.6588	0.17552
0.9882	0.20012	0.9882	0.27736	0.9882	0.29042	0.9882	0.27186	0.9882	0.26731
1.4823	0.31018	1.4823	0.43434	1.4823	0.44595	1.4823	0.4252	1.4823	0.41825
2.22345	0.49649	2.22345	0.70661	2.22345	0.71635	2.22345	0.69022	2.22345	0.67936
3.19945	0.78978	3.19945	1.14929	3.19945	1.15734	3.19945	1.11871	3.19945	1.10254
3.44345	0.90861	3.44345	1.31459	3.44345	1.38073	3.44345	1.28199	3.44345	1.26414
3.68745	0.99926	3.68745	1.4515	3.68745	1.528	3.68745	1.41655	3.68745	1.39755
4.05345	1.13985	3.77895	1.50462	3.77895	1.58198	3.74845	1.68109	4.05345	1.60797
4.23645	1.30207	3.9162	1.5863	3.9162	1.66317	3.80945	1.76744	4.1907	1.69238
4.32795	1.40586	3.96767	1.61769	3.96767	1.69429	3.87045	1.83009	4.39657	1.82479
4.41945	1.49613	4.04487	1.66543	4.04487	1.74144	3.96195	1.90487	4.47378	1.87643
4.51095	1.58288	4.07382	1.68359	4.16068	1.81368	4.0992	2.00324	4.58958	1.95579
4.60245	1.66776	4.11725	1.71102	4.2041	1.84136	4.15067	2.03976	4.76329	2.0794
4.62533	1.73614	4.13353	1.72138	4.26924	1.88331	4.22787	2.09179	4.88	2.16643
4.6482	1.76853	4.15796	1.73699	4.29367	1.89924	4.25682	2.11278
4.67107	1.79589	4.1946	1.76055	4.33031	1.92325	4.30025	2.14192
4.70539	1.83359	4.20834	1.76944	4.38527	1.95961	4.36539	2.18463
4.75686	1.88742	4.22895	1.78282	4.40589	1.9734	4.43053	2.23152
4.80832	1.94076	4.25987	1.80298	4.4368	1.99414	4.49567	2.27938
4.85979	1.994	4.27146	1.81058	4.48318	2.02548	4.54453	2.3163
4.88	2.01545	4.28886	1.822	4.50057	2.03734	4.59338	2.35311
		4.31494	1.83919	4.52665	2.05517	4.64224	2.39007
		4.32146	1.9069	4.56578	2.08203	4.69109	2.42649
		4.32798	1.93889	4.58045	2.09219	4.73995	2.46373
		4.33777	1.96654	4.60246	2.10743	4.75216	2.47385
		4.35244	1.99418	4.63548	2.13035	4.76437	2.48334
		4.37445	2.02548	4.64786	2.13917	4.78269	2.49644
		4.3827	2.03655	4.66643	2.15218	4.80101	2.51056
		4.39508	2.05157	4.69428	2.17167	4.81934	2.52496
		4.41365	2.07205	4.70473	2.17914	4.82621	2.53128
		4.43222	2.09183	4.7204	2.19017	4.83308	2.53738
		4.43251	2.09931	4.7439	2.20663	4.83995	2.54343
		4.4328	2.10364	4.76741	2.22359	4.84682	2.54944
		4.43324	2.10872	4.79091	2.24052	4.85369	2.55543
		4.43389	2.11533	4.81441	2.25722	4.86056	2.56141
		4.43487	2.124	4.82029	2.29443	4.86227	2.56316
		4.43634	2.13525	4.82616	2.31844	4.86399	2.56471
		4.43854	2.14937	4.83498	2.34253	4.86657	2.56686
		4.44185	2.16665	4.8482	2.37017	4.87043	2.56991
		4.44681	2.1876	4.86142	2.39477	4.87188	2.57104
		4.45424	2.21328	4.87464	2.41751	4.87406	2.5727
		4.4654	2.24578	4.88	2.42667	4.87732	2.57521
		4.48213	2.28846			4.88	2.57721
		4.49886	2.32881
		4.51559	2.36736
		4.53233	2.40459
		4.54906	2.44074
		4.56161	2.46788
		4.57416	2.49317
		4.58671	2.51839
		4.59926	2.54314
		4.61181	2.56733
		4.62436	2.59087
		4.63691	2.61362
		4.64945	2.63534
		4.662	2.65563
		4.66828	2.6923
		4.67455	2.71329
		4.68397	2.73699
		4.68632	2.78417
		4.68867	2.8112
		4.6922	2.83986
		4.69749	2.87267
		4.70279	2.90021
		4.70544	2.92163
		4.70808	2.94059
		4.71073	2.95742
		4.71338	2.97266
		4.71602	2.98673
		4.71867	2.99986
		4.72132	3.01225
		4.72198	3.01579
		4.72264	3.01907
		4.72364	3.02374
		4.72512	3.03035
		4.72736	3.03958
		4.72792	3.04217
		4.72847	3.04458
		4.72931	3.04807
		4.73057	3.05309
		4.73245	3.06023
		4.73292	3.06228
		4.7334	3.06419
		4.7341	3.06696
		4.73516	3.07096
		4.73675	3.07669
		4.73834	3.08253
		4.73953	3.08714
		4.74073	3.09166
		4.74192	3.09616
		4.74311	3.10065
		4.7443	3.10513
		4.7455	3.1096
		4.74669	3.11407
		4.74758	3.11757
		4.74848	3.12084
		4.88	3.15
